# Supplementary material for: Academic Career Exploration: Learner Opportunities Through the Office of Faculty Affairs
Source: MedEdPORTAL. 2024 Oct 31;20:11460. doi: 10.15766/mep_2374-8265.11460 (PMC11525038; doi:10.15766/mep_2374-8265.11460)
Supplement: Supplementary file 1 — Evaluation.docxOFA and Learner Engagement.pptxThe Value of FA and FD Offices.docxActivity Sheet.docxCase Discussion.docxExample Letter of Recommendation.docxFacilitator Guide.docx [file mep_2374-8265.11460-s001.zip]

Archive with 8 entries (8 files):
- A. Evaluation.docx
- B. OFA and Learner Engagement.pptx
- C. The Value of FA and FD Offices.docx
- D. Activity Sheet.docx
- E. Case Discussion.docx
- F. Example of Letter of Recommendation.docx
- G. Facilitator Guide.docx
- _Educational Summary Report_11460.pdf
